# Supplementary material for: Signatures of Environmental Genetic Adaptation Pinpoint Pathogens as the Main Selective Pressure through Human Evolution
Source: PLoS Genet. 2011 Nov 3;7(11):e1002355. doi: 10.1371/journal.pgen.1002355 (PMC3207877; doi:10.1371/journal.pgen.1002355)
Supplement: Table S2 — Chromosomal location for the entire set of analyzed SNPs. (XLS) [file pgen.1002355.s006.xls]

## Sheet: SNPs
CHROMOSOME	NR. GENOTYPED SNPS
chr1	42039
chr2	45810
chr3	38261
chr4	34190
chr5	35276
chr6	36832
chr7	30533
chr8	32096
chr9	26900
chr10	29440
chr11	27306
chr12	27127
chr13	21505
chr14	18544
chr15	17000
chr16	16988
chr17	14446
chr18	17265
chr19	9362
chr20	14554
chr21	8364
chr22	8298
all chromosomes	552136
